# Supplementary material for: Balance and fall-risk assessment in older adults using wearable plantar pressure and semi-supervised learning
Source: Front Bioeng Biotechnol. 2026 Jan 12;13:1703500. doi: 10.3389/fbioe.2025.1703500 (PMC12832853; doi:10.3389/fbioe.2025.1703500)
Supplement: Supplementary file 2 [file DataSheet1.zip]

Archive with 4 entries (3 files):
- Baseline information/Baseline information:Second batch of data (training data).xlsx
- Baseline information/Baseline information:The first batch of data (training data).xlsx
- Baseline information/Baseline information:Third batch of data (test data).xlsx
- Baseline information/
