# Supplementary material for: Balance and fall-risk assessment in older adults using wearable plantar pressure and semi-supervised learning
Source: Front Bioeng Biotechnol. 2026 Jan 12;13:1703500. doi: 10.3389/fbioe.2025.1703500 (PMC12832853; doi:10.3389/fbioe.2025.1703500)
Supplement: Supplementary file 2 [file DataSheet1.zip › Baseline information/Baseline information:Second batch of data (training data).xlsx]

## Sheet: A
Serial number	Foot pressure copies	Total BBS Score	1 From sitting to standing	2 Unsupported Standing	3 Unsupported Sitting Position	4 from standing to sitting	5 Transfer	6 Unsupported Closed-Eye Standing	7 Standing with feet together without support	8 Standing with both upper limbs extended forward and moving forward	9 Picking up objects from the ground while standing	10 Turn around and look back	11 Spin in place 360°	12 Place one foot on the stool	13 Standing with feet apart front to back without support	14 Single-leg Stand
85	2	44	4	4	4	4	3	3	3	3	3	4	4	4	0	1
86
87	2	47	4	4	4	3	4	4	4	3	3	2	4	4	3	1
88
89	2	49	4	4	4	4	4	3	3	3	3	4	4	3	2	4
90
91	3	33	3	3	3	2	2	2	3	2	2	2	3	3	2	1
92
93
94	4	34	3	4	4	3	4	3	0	3	3	4	3	0	0	0
95
96
97
98	2	44	3	4	4	4	4	4	2	2	3	4	3	3	3	1
99
100	2	49	4	4	4	4	4	3	4	2	4	4	4	4	2	2
101
102	3	51	4	4	4	3	4	4	4	2	4	4	4	4	2	4
103
104
105	2	52	4	4	4	4	4	4	4	3	4	4	4	4	3	2
106
107	2	39	3	3	4	3	4	4	3	2	3	3	2	1	3	1
108
109	2	51	4	4	4	4	4	4	4	2	4	4	4	4	3	2
110
111	2	52	4	4	4	4	4	4	4	3	4	4	4	4	2	3
112
113	2	52	4	4	4	4	4	4	4	3	4	4	4	4	3	2
114
115	1	26	3	3	4	3	2	3	0	1	3	2	2	0	0	0
116	2	34	3	3	4	4	3	3	3	3	3	2	1	2	0	0
117
118	2	44	3	4	4	3	3	4	4	2	3	4	4	2	3	1
119
120	2	40	4	4	4	4	4	4	3	2	3	3	1	2	2	0
121
122	2	54	4	4	4	4	4	4	4	3	4	4	4	4	4	3
123
124	2	37	3	4	4	4	3	4	3	1	3	2	2	2	1	1
125
126	2	38	3	4	4	4	4	3	2	3	3	4	1	2	0	1
127
128	2	39	3	4	4	3	4	4	3	1	3	2	2	2	1	3
129
130	2	49	4	4	4	4	4	4	4	3	3	3	4	4	2	2
131
