# Supplementary material for: Balance and fall-risk assessment in older adults using wearable plantar pressure and semi-supervised learning
Source: Front Bioeng Biotechnol. 2026 Jan 12;13:1703500. doi: 10.3389/fbioe.2025.1703500 (PMC12832853; doi:10.3389/fbioe.2025.1703500)
Supplement: Supplementary file 2 [file DataSheet1.zip › Baseline information/Baseline information:The first batch of data (training data).xlsx]

## Sheet: Sheet1
Serial number	Foot pressure copies	Total score	1 From sitting to standing	2 Unsupported Standing	3 Unsupported Sitting Position	4 from standing to sitting	5 Transfer	6 Unsupported Closed-Eye Standing	7 Standing with feet together without support	8 Standing with both upper limbs extended forward and moving forward	9 Picking up objects from the ground while standing	10 Turn around and look back	11 Spin in place 360°	12 Place one foot on the stool	13 Standing with feet staggered front to back without support	14 Single-leg stand
1	1	55	4	4	4	4	4	4	4	3	4	4	4	4	4	4
2	1	45	3	4	4	3	3	4	4	3	4	4	4	4	0	1
3	1	42	4	4	4	4	4	3	2	3	4	0	4	4	0	2
4	1	50	4	4	4	3	4	4	4	3	4	4	4	4	2	2
5	1	47	4	4	4	3	4	4	4	3	3	4	2	4	3	1
6	1	54	4	4	4	4	4	4	4	4	4	4	4	4	3	3
7	1	56	4	4	4	4	4	4	4	4	4	4	4	4	4	4
8	1	52	4	4	4	4	4	3	4	4	4	2	4	4	3	4
9	1	47	4	4	4	4	4	4	4	4	4	4	3	4	0	0
10	1	50	4	4	4	4	4	4	4	3	4	2	4	4	2	3
11	1	47	4	4	4	4	4	4	3	3	4	4	2	4	2	1
12	1	29	4	3	3	3	2	1	3	1	3	1	1	3	1	0
13	1	49	3	4	4	4	3	4	2	4	4	4	4	4	2	3
14	1	54	4	4	4	4	4	4	4	4	4	4	4	4	3	3
15	1	54	4	4	4	4	4	4	4	4	4	4	4	4	2	4
16	1	35	4	2	4	4	3	3	3	2	3	3	2	1	1	0
17	1	30	4	3	4	4	2	4	3	1	1	1	1	1	1	0
18	1	39	4	4	3	4	4	3	3	3	3	2	2	2	1	1
19	1	25	3	2	3	3	1	3	1	1	1	2	1	1	1	2
20	1	34	3	4	4	4	3	3	3	0	4	2	2	1	0	1
21	1	28	3	3	2	3	1	2	2	1	3	3	2	1	1	1
22	1	47	4	4	4	4	4	4	4	3	4	4	4	4	0	0
23	1	28	3	3	4	3	3	3	0	1	3	0	3	1	0	1
24	1	30	3	3	4	3	3	3	1	3	3	2	1	1	0	0
25	1	31	4	2	4	4	3	4	2	1	3	0	0	1	2	1
26	1	27	2	4	4	3	2	3	1	1	3	2	0	1	1	0
27	1	32	2	4	4	2	4	3	3	2	3	2	2	1	0	0
28	1	38	4	4	4	4	4	3	0	3	4	2	2	3	0	1
29	1	53	4	4	4	4	4	4	4	2	4	4	4	4	4	3
30	1	39	3	4	4	3	3	3	3	3	3	2	2	2	1	3
31	1	39	4	4	4	4	3	3	2	2	3	2	4	4	0	0
32	1	48	4	4	4	4	4	4	4	2	4	4	4	1	4	1
33	1	38	3	4	4	2	2	3	3	2	3	3	4	3	0	2
34	1	50	4	4	4	4	4	4	4	3	4	3	4	4	3	1
35	1	39	3	4	4	3	4	3	4	1	3	3	4	0	2	1
36	1	48	4	4	4	4	4	4	3	4	4	3	4	4	1	1
37	1	20	3	1	3	3	1	0	0	1	3	3	2	0	0	0
38	1	37	4	4	4	4	3	1	2	3	3	2	2	4	0	1
39	1	38	4	4	4	3	3	2	3	3	3	3	2	2	1	1
40	1	32	3	4	3	3	3	3	3	2	1	3	3	0	1	0
41	1	54	4	4	4	4	4	3	4	4	4	4	4	4	4	3
42	1	46	4	4	4	4	4	3	4	4	3	4	2	3	0	3
43	1	54	4	4	4	4	4	4	4	4	4	4	4	4	3	3
44	1	48	4	4	4	4	4	3	3	4	4	3	4	4	2	1
45	1	42	4	4	4	4	4	3	3	2	3	4	4	2	0	1
46	1	28	4	3	4	3	1	3	3	3	0	2	2	0	0	0
47	1	36	3	4	4	3	2	3	4	2	3	1	2	3	1	1
48	1	38	4	3	3	4	2	3	3	4	3	2	4	2	0	1
49	1	36	4	3	4	4	2	4	3	3	3	3	2	0	1	0
50	1	42	4	3	3	4	4	2	3	3	3	3	4	3	2	1
51	1	44	3	4	4	3	4	3	4	3	3	3	2	3	2	3
52	1	22	3	2	3	3	3	0	1	1	2	1	1	1	0	1
53	1	47	4	4	4	4	3	3	3	4	3	4	4	2	3	2
54	1	37	3	3	3	3	3	2	3	3	3	3	3	2	2	1
55	1	46	4	4	4	4	4	3	3	3	1	4	4	3	2	3
56	1	18	1	1	4	1	1	1	1	1	1	2	1	1	1	1
57	1	31	3	3	3	3	3	1	3	2	0	4	2	2	1	1
58	1	33	2	4	4	4	3	3	2	1	1	2	2	2	2	1
59	1	23	3	3	4	1	1	3	2	1	1	0	2	1	1	0
60	1	33	3	4	4	3	4	0	4	2	1	0	2	4	1	1
61	1	52	4	4	4	4	4	4	3	2	4	4	4	3	4	4
62	1	56	4	4	4	4	4	4	4	4	4	4	4	4	4	4
63	1	50	4	4	4	4	4	4	3	2	4	4	4	4	3	2
64	1	43	3	3	4	4	4	3	4	4	4	4	2	2	1	1
65	1	30	3	3	4	3	3	3	3	2	2	0	2	1	0	1
66	1	36	4	3	4	3	3	3	3	2	2	0	3	3	1	2
67	1	39	4	3	4	4	3	3	3	3	2	4	2	2	1	1
68	1	27	4	2	4	3	3	1	0	3	1	2	2	1	1	0
69	1	35	4	2	4	3	3	1	2	2	1	4	4	1	3	1
70	1	21	2	2	4	2	0	2	1	2	2	2	1	1	0	0
71	1	43	3	4	4	4	3	3	4	3	4	4	2	3	1	1
72	1	30	3	3	3	3	3	0	3	3	3	4	2	0	0	0
73	1	44	3	4	4	4	4	3	4	4	3	4	2	3	2	0
74	1	51	4	4	4	4	4	3	4	3	4	4	3	4	3	3
75	1	51	4	4	4	4	4	4	3	4	4	4	4	4	3	1
76	1	33	3	3	3	2	2	2	3	2	2	2	3	3	2	1
77	1	51	4	4	4	4	4	4	3	4	4	4	4	4	2	2
78	1	38	3	4	4	3	3	4	3	2	3	3	2	1	2	1
79	1	44	3	4	4	3	4	4	3	2	3	4	4	3	2	1
80	1	55	4	4	4	4	4	4	4	3	4	4	4	4	4	4
81	1	50	4	4	4	4	4	4	4	2	3	4	4	4	3	2
82	1	52	4	4	4	4	4	4	3	3	4	4	4	4	3	3
83	1	39	3	4	3	3	4	3	3	3	3	2	2	3	1	2
84	1	39	4	4	3	4	4	3	4	4	4	2	2	0	0	1
