# Supplementary material for: Balance and fall-risk assessment in older adults using wearable plantar pressure and semi-supervised learning
Source: Front Bioeng Biotechnol. 2026 Jan 12;13:1703500. doi: 10.3389/fbioe.2025.1703500 (PMC12832853; doi:10.3389/fbioe.2025.1703500)
Supplement: Supplementary file 2 [file DataSheet1.zip › Baseline information/Baseline information:Third batch of data (test data).xlsx]

## Sheet: Sheet1
Serial number	Foot pressure copies	Total BBS Score	1 From sitting to standing	2 Unsupported Standing	3 Unsupported Sitting Position	4 from standing to sitting	5 Transfer	6 Unsupported Closed-Eye Standing	7 Standing with feet together without support	8 Standing with both upper limbs extended forward and moving forward	9 Picking up objects from the ground while standing	10 Turn around and look back	11 Spin in place 360°	12 Place one foot on the stool	13 Standing with feet apart front to back without support	14 Single-leg Stand
1	1	50	4	4	4	4	4	4	4	4	4	3	3	2	3	3
2	1	55	4	4	4	4	4	4	4	4	4	4	4	4	4	3
3	1	54	4	4	4	4	4	4	4	4	4	4	4	4	3	3
4	1	49	3	4	4	4	3	4	2	4	4	4	4	4	2	3
5	1	48	3	4	4	4	3	4	2	4	4	4	4	3	2	3
6	1	48	3	4	4	4	3	4	2	4	4	4	4	3	2	3
7	1	39	4	4	3	4	4	3	3	3	3	2	2	2	1	1
8	1	37	4	4	4	4	3	1	2	3	3	2	2	4	0	1
9	1	52	4	4	4	4	4	4	4	3	4	4	4	4	3	2
10	1	41	4	4	4	4	4	3	2	3	4	0	4	3	0	2
11	1	43	4	4	4	4	3	3	3	3	3	4	4	3	0	1
12	1	45	3	4	4	3	3	4	4	3	4	4	4	3	1	1
13	1	42	4	4	4	4	4	3	2	3	4	0	4	4	0	2
14	1	48	4	4	4	4	4	4	4	3	3	3	4	3	2	2
15	1	54	4	4	4	4	4	4	4	3	4	4	4	4	4	3
16	1	50	4	4	4	4	4	4	4	3	4	2	4	4	2	3
17	1	39	4	4	4	4	3	3	2	2	3	2	4	4	0	0
18	1	51	4	4	4	4	4	4	3	2	4	4	4	3	3	4
19	1	34	3	4	4	3	4	0	4	2	1	0	2	4	2	1
20	1	52	4	4	4	4	4	4	4	3	4	4	4	4	3	2
21	1	13	2	1	3	2	1	1	0	1	1	1	0	0	0	0
22	1	28	1	3	3	3	2	3	2	2	2	2	2	1	1	1
23	1	31	3	3	4	4	3	2	2	3	1	3	2	0	0	1
24	1	53	4	4	4	4	4	4	4	4	4	4	3	4	3	3
25	1	50	4	4	4	4	4	4	4	4	4	4	4	3	2	1
26	1	50	4	4	4	4	4	4	4	3	4	4	4	3	3	1
27	1	39	3	3	4	4	3	3	3	3	3	4	2	2	1	1
28	1	39	3	3	4	4	3	3	3	3	3	4	3	1	1	1
29	1	38	3	3	4	4	4	3	3	3	3	3	1	2	1	1
